# Supplementary material for: Cheminformatics Bioprospection of Sunflower Seeds’ Oils against Quorum Sensing System of Pseudomonas aeruginosa
Source: Antibiotics (Basel). 2023 Mar 2;12(3):504. doi: 10.3390/antibiotics12030504 (PMC10044302; doi:10.3390/antibiotics12030504)
Supplement: Supplementary file 1 [file antibiotics-12-00504-s001.zip]

Archive with 1 entries (1 files):
- antibiotics-2210079-supplementary.pdf
